# Supplementary material for: Kaempferol Inhibits Zearalenone-Induced Oxidative Stress and Apoptosis via the PI3K/Akt-Mediated Nrf2 Signaling Pathway: In Vitro and In Vivo Studies
Source: Int J Mol Sci. 2020 Dec 28;22(1):217. doi: 10.3390/ijms22010217 (PMC7794799; doi:10.3390/ijms22010217)
Supplement: Supplementary file 1 [file ijms-22-00217-s001.zip]

Archive with 1 entries (1 files):
- ijms-1012156-supplementary pending conversion (1).docx
